# Supplementary material for: (S)-N-(1-Hydroxy­methyl-2-methyl­prop­yl)-2-methoxy­benzamide
Source: Acta Crystallogr Sect E Struct Rep Online. 2008 May 10;64(Pt 6):o1052. doi: 10.1107/S160053680801009X (PMC2961408; doi:10.1107/S160053680801009X)
Supplement: Supplementary file 2 [file e-64-o1052-Isup2.hkl]

# 
# h,k,l, Fc-squared, Fo-squared, sigma(Fo-squared) and status flag 
# 
data_I
_shelx_title ' LJH3 in p212121' 
_shelx_refln_list_code          4 
_shelx_F_calc_maximum      103.05 
_exptl_crystal_F_000       512.00 
_reflns_d_resolution_high  0.8244 
 
loop_ 
 _symmetry_equiv_pos_as_xyz 
 'x, y, z' 
 'x+1/2, -y+1/2, -z' 
 '-x, y+1/2, -z+1/2' 
 '-x+1/2, -y, z+1/2' 
 
_cell_length_a     9.0148 
_cell_length_b    10.3864 
_cell_length_c    14.0048 
_cell_angle_alpha  90.000 
_cell_angle_beta   90.000 
_cell_angle_gamma  90.000 
 
_shelx_F_squared_multiplier     1.000 
 
loop_ 
 _refln_index_h 
 _refln_index_k 
 _refln_index_l 
 _refln_F_squared_calc 
 _refln_F_squared_meas 
 _refln_F_squared_sigma 
 _refln_observed_status 
   2   0   0      120.66      110.62      2.73 o 
   4   0   0      375.08      368.33      6.13 o 
   6   0   0      624.85      626.55     10.56 o 
   8   0   0       65.87       52.20      6.50 o 
  10   0   0        1.02        2.15      5.07 o 
   1   1   0     1391.04     1563.99      6.53 o 
   2   1   0     1072.12      981.34      7.79 o 
   4   1   0      156.90      171.93      4.81 o 
   5   1   0     1254.03     1210.44     13.00 o 
   6   1   0      130.34      140.59      5.30 o 
   7   1   0       19.53       11.34      4.27 o 
   8   1   0       29.87       28.61      3.33 o 
   9   1   0        0.11        0.00      4.97 o 
  10   1   0       31.52       29.02      4.04 o 
   0   2   0     2279.46     2167.41      9.88 o 
   1   2   0     2815.92     2754.33      4.03 o 
   2   2   0     1413.96     1524.38      9.33 o 
   3   2   0       73.74       82.34      3.33 o 
   4   2   0      399.61      375.28      7.42 o 
   5   2   0       48.38       47.70      4.41 o 
   6   2   0        2.98        6.07      1.67 o 
   7   2   0       20.23       25.46      4.20 o 
   8   2   0       83.70       91.41      6.83 o 
   9   2   0        7.21        8.30      5.24 o 
  10   2   0       12.62       11.00      6.47 o 
   1   3   0     2941.31     2887.23     12.82 o 
   2   3   0       60.23       60.55      2.10 o 
   3   3   0      506.47      533.06      7.22 o 
   4   3   0      676.15      699.55      9.46 o 
   5   3   0       29.28       32.54      4.05 o 
   6   3   0       82.93       85.30      5.69 o 
   7   3   0      267.65      251.08     10.20 o 
   8   3   0      183.19      181.75      9.31 o 
   9   3   0        3.45        7.67      4.63 o 
  10   3   0       11.24        3.08      6.31 o 
   0   4   0      174.33      167.94      4.01 o 
   1   4   0     1655.13     1631.13     11.05 o 
   2   4   0     4215.04     4535.21     19.52 o 
   3   4   0      400.68      441.41      6.24 o 
   4   4   0        5.06        4.04      1.67 o 
   5   4   0       15.54       12.78      3.48 o 
   6   4   0       37.07       39.18      4.71 o 
   7   4   0       86.25       75.43      6.33 o 
   8   4   0       38.38       31.48      6.50 o 
   9   4   0        0.23        0.00      5.16 o 
  10   4   0       11.24        8.29      6.30 o 
   1   5   0       82.08       73.27      2.72 o 
   2   5   0        6.44        5.06      1.50 o 
   4   5   0       82.54       78.81      4.44 o 
   5   5   0        1.02        2.16      3.21 o 
   6   5   0       22.03       21.98      4.15 o 
   7   5   0        5.23        0.00      5.11 o 
   8   5   0        2.55        0.00      5.13 o 
   9   5   0       54.05       41.42      7.79 o 
  10   5   0       12.49       12.20      6.53 o 
   1   6   0      140.15      141.45      4.08 o 
   2   6   0      390.02      394.35      6.64 o 
   4   6   0      188.20      214.42      5.58 o 
   5   6   0       10.93       14.54      3.84 o 
   6   6   0        8.25        6.58      4.26 o 
   7   6   0       21.75       14.56      5.74 o 
   8   6   0        3.34        1.28      5.61 o 
   9   6   0        0.31        0.00      6.16 o 
   1   7   0       50.89       54.96      2.98 o 
   2   7   0       69.32       80.28      3.55 o 
   3   7   0       26.00       38.39      2.84 o 
   4   7   0       41.35       44.69      3.17 o 
   5   7   0       14.18       17.41      2.80 o 
   6   7   0        1.81        0.00      4.40 o 
   7   7   0        9.33        5.63      5.54 o 
   8   7   0        0.30        7.47      5.19 o 
   9   7   0        0.44        0.01      6.10 o 
   0   8   0       42.61       40.66      4.63 o 
   1   8   0      207.45      212.16      5.93 o 
   2   8   0       24.42       19.57      2.58 o 
   3   8   0       34.52       36.29      3.11 o 
   4   8   0        1.09        5.76      3.47 o 
   5   8   0        1.01        2.35      3.89 o 
   6   8   0        3.05        0.17      5.10 o 
   7   8   0       14.71       11.29      5.45 o 
   8   8   0        0.18        0.01      5.52 o 
   1   9   0      308.02      325.95      7.88 o 
   2   9   0       12.87       14.81      2.97 o 
   3   9   0        2.66        2.68      2.55 o 
   4   9   0        0.22        0.00      4.21 o 
   5   9   0        0.25        1.40      4.52 o 
   6   9   0        1.27        4.95      4.53 o 
   7   9   0        1.03        0.01      5.21 o 
   0  10   0       54.79       50.65      6.78 o 
   1  10   0      168.24      180.13      6.63 o 
   2  10   0        6.99        6.33      5.02 o 
   3  10   0       33.23       29.21      3.91 o 
   4  10   0        0.35        0.00      4.74 o 
   5  10   0        3.36        1.75      4.68 o 
   6  10   0        0.17        3.36      4.68 o 
   1  11   0        1.49        3.35      4.62 o 
   2  11   0       12.45       21.66      3.13 o 
   3  11   0       20.98       23.55      3.46 o 
   4  11   0        5.45        2.04      5.50 o 
   5  11   0        5.48       12.96      2.94 o 
   0  12   0       30.56       31.67      5.97 o 
   1  12   0        2.32        4.20      4.55 o 
   2  12   0        0.06        5.30      3.99 o 
   3  12   0        1.72        7.62      3.02 o 
   1   0   1      989.23      884.57      4.47 o 
   3   0   1       53.83       47.80      1.82 o 
   4   0   1      415.15      360.28      5.95 o 
   5   0   1       74.05       89.93      4.47 o 
   6   0   1       35.54       37.84      3.37 o 
   7   0   1       20.68       11.54      4.47 o 
   8   0   1       93.21       84.06      6.19 o 
   9   0   1        1.94        0.00      5.36 o 
  10   0   1       14.88       15.50      5.55 o 
   0   1   1     2676.88     2569.83     43.47 o 
   1   1   1      959.07      964.11      5.13 o 
   2   1   1     4312.23     4478.75     59.30 o 
   3   1   1      264.57      222.17      4.34 o 
   4   1   1       29.89       26.05      1.74 o 
   5   1   1       22.63       24.61      2.17 o 
   6   1   1       72.94       86.00      3.51 o 
   7   1   1        0.83        0.00      4.01 o 
   8   1   1        6.73        7.34      4.30 o 
   9   1   1        4.72       12.44      4.22 o 
  10   1   1        6.57       12.68      3.47 o 
   0   2   1      456.45      381.96      4.84 o 
   1   2   1      772.42      820.44      5.64 o 
   2   2   1      529.42      510.42      5.01 o 
   4   2   1       86.75       79.55      3.62 o 
   5   2   1      145.76      142.95      5.19 o 
   6   2   1      148.69      148.39      5.76 o 
   7   2   1       31.63       30.68      4.88 o 
   8   2   1       13.28       16.77      2.90 o 
   9   2   1       18.57       14.41      6.22 o 
  10   2   1        0.70        0.80      5.28 o 
   0   3   1       47.42       47.02      2.60 o 
   1   3   1      584.09      647.22      5.83 o 
   2   3   1        6.19        2.96      1.77 o 
   3   3   1      359.86      423.50      5.70 o 
   4   3   1      297.96      317.74      6.37 o 
   5   3   1      243.25      213.19      6.23 o 
   6   3   1        5.06        0.45      3.61 o 
   7   3   1      102.07       90.39      6.67 o 
   8   3   1       49.81       50.19      6.47 o 
   9   3   1       43.84       47.12      6.11 o 
  10   3   1        8.78        0.00      6.55 o 
   0   4   1      123.05       98.96      3.53 o 
   1   4   1      288.96      272.86      4.35 o 
   2   4   1      833.50      833.09      7.97 o 
   3   4   1      690.36      737.19      8.04 o 
   4   4   1      296.61      299.06      6.44 o 
   5   4   1        1.82        7.54      1.70 o 
   6   4   1      108.05       97.72      6.19 o 
   7   4   1      256.09      236.13     10.02 o 
   8   4   1       56.75       50.67      6.21 o 
   9   4   1        7.52       14.91      5.07 o 
  10   4   1       18.64       13.64      6.51 o 
   0   5   1       13.65       17.49      2.36 o 
   1   5   1      519.19      585.44      7.89 o 
   2   5   1     1528.99     1734.25     12.88 o 
   4   5   1       94.26       94.88      3.64 o 
   5   5   1      143.18      137.40      6.16 o 
   6   5   1       65.58       60.53      5.60 o 
   7   5   1       26.22       31.03      5.01 o 
   8   5   1       26.96       25.49      6.04 o 
   9   5   1       26.91       30.75      5.90 o 
  10   5   1        0.96        0.01      5.65 o 
   0   6   1        2.48        1.07      2.64 o 
   1   6   1       14.87       11.38      1.75 o 
   2   6   1       30.06       34.08      2.24 o 
   4   6   1       50.08       61.56      3.23 o 
   5   6   1       78.21       98.01      4.26 o 
   6   6   1       16.79       17.95      4.73 o 
   7   6   1        3.31        0.00      5.04 o 
   8   6   1      116.52      125.85      9.50 o 
   9   6   1       61.01       55.14      7.77 o 
   0   7   1        0.08        0.00      2.77 o 
   1   7   1       47.01       44.39      2.82 o 
   2   7   1       19.45       20.73      2.34 o 
   3   7   1       90.63       98.53      4.13 o 
   4   7   1       64.68       69.23      3.92 o 
   5   7   1       57.17       49.04      3.74 o 
   6   7   1        4.60        0.00      4.98 o 
   7   7   1        7.21        3.00      5.34 o 
   8   7   1        6.02        0.99      5.83 o 
   9   7   1       13.81        3.31      6.99 o 
   0   8   1      176.73      160.14      6.45 o 
   1   8   1       14.79       10.98      3.80 o 
   2   8   1       15.29       12.24      2.26 o 
   3   8   1       57.37       52.31      3.38 o 
   4   8   1        1.26        0.00      3.96 o 
   5   8   1        6.80        8.19      4.37 o 
   6   8   1        4.31        0.00      5.99 o 
   7   8   1        4.66        0.00      5.75 o 
   8   8   1        4.82        0.00      6.66 o 
   0   9   1       70.86       72.31      6.41 o 
   1   9   1      367.01      372.68      8.54 o 
   2   9   1      125.31      124.46      5.34 o 
   3   9   1       76.82       72.54      4.31 o 
   4   9   1       20.29       20.40      2.92 o 
   5   9   1       27.46       30.25      3.18 o 
   6   9   1        6.72       11.82      2.74 o 
   7   9   1        0.53        5.87      4.72 o 
   0  10   1        2.69        0.00      5.05 o 
   1  10   1        7.56        0.00      5.31 o 
   2  10   1       58.27       60.79      4.51 o 
   3  10   1       20.95       19.32      3.24 o 
   4  10   1       19.20       23.43      3.16 o 
   5  10   1        1.18        2.92      4.59 o 
   6  10   1        9.58        2.53      6.36 o 
   0  11   1        8.16        1.86      5.03 o 
   1  11   1        8.56        9.33      4.76 o 
   2  11   1       13.44        7.93      5.31 o 
   3  11   1       45.80       47.18      4.33 o 
   4  11   1        4.01        0.01      5.45 o 
   5  11   1        7.55        5.63      5.54 o 
   0  12   1        1.18        0.01      5.59 o 
   1  12   1        0.82        0.01      5.44 o 
   2  12   1        5.68        9.13      5.13 o 
   3  12   1        3.93        3.68      3.25 o 
   0   0   2    10619.13    10932.32     60.30 o 
   1   0   2     5825.85     5534.93     60.04 o 
   2   0   2     4920.18     4338.03     15.38 o 
   3   0   2      629.58      581.99      5.98 o 
   4   0   2       32.78       25.06      2.89 o 
   5   0   2      608.67      641.00      8.91 o 
   6   0   2        1.23        1.56      3.20 o 
   7   0   2       11.44        9.10      4.29 o 
   8   0   2       10.21       13.11      4.42 o 
   9   0   2       11.78        4.45      6.21 o 
  10   0   2        0.00        0.00      6.26 o 
   1   1   2     1526.22     1541.20      7.38 o 
   2   1   2     1797.43     1856.59      9.46 o 
   3   1   2      737.89      685.63      6.67 o 
   4   1   2      252.83      294.08      4.88 o 
   5   1   2      325.32      332.62      5.92 o 
   6   1   2      279.76      307.90      6.38 o 
   7   1   2        1.50        0.00      3.80 o 
   8   1   2        5.47        3.86      4.66 o 
   9   1   2       30.11       41.17      3.83 o 
  10   1   2       11.54       17.18      4.09 o 
   1   2   2     8250.67     8961.10     92.72 o 
   2   2   2     2694.18     2846.38     17.49 o 
   4   2   2       10.59        8.26      1.71 o 
   5   2   2       14.60       18.01      1.96 o 
   6   2   2       13.33        5.55      3.71 o 
   7   2   2      208.74      215.59      6.29 o 
   8   2   2       46.16       39.32      3.72 o 
   9   2   2       78.38       86.82      5.22 o 
  10   2   2        9.79       14.06      3.70 o 
   0   3   2        5.58        9.21      1.92 o 
   1   3   2      640.97      529.80      5.49 o 
   2   3   2      319.08      302.14      4.48 o 
   3   3   2     1069.22     1186.52      9.64 o 
   4   3   2      180.32      183.30      4.29 o 
   5   3   2      117.82      121.21      4.99 o 
   6   3   2       48.82       48.31      4.67 o 
   7   3   2      286.92      287.51      9.02 o 
   8   3   2       24.83       22.46      5.29 o 
   9   3   2       11.98       13.48      3.38 o 
  10   3   2        0.04        0.00      6.05 o 
   0   4   2     1585.43     1364.02     11.43 o 
   1   4   2      518.30      476.92      6.61 o 
   2   4   2      365.20      353.50      5.32 o 
   3   4   2      444.27      501.15      6.71 o 
   4   4   2       18.57       16.57      2.94 o 
   5   4   2       63.89       60.88      3.22 o 
   6   4   2       60.51       53.82      5.16 o 
   7   4   2      137.89      163.90      7.43 o 
   8   4   2        2.46        0.00      4.88 o 
   9   4   2        1.40        3.01      5.00 o 
  10   4   2        3.91        0.01      6.04 o 
   0   5   2      357.55      351.36      6.68 o 
   1   5   2      108.25       91.76      3.89 o 
   2   5   2      120.10      118.21      3.56 o 
   4   5   2      173.70      184.52      4.93 o 
   5   5   2       39.31       35.90      3.02 o 
   6   5   2      191.48      187.71      8.32 o 
   7   5   2       53.27       54.60      6.08 o 
   8   5   2       25.17       18.79      6.15 o 
   9   5   2        3.48        0.00      6.24 o 
   0   6   2     1482.78     1356.54     14.30 o 
   1   6   2       67.97       64.34      3.01 o 
   2   6   2       43.30       48.07      2.76 o 
   4   6   2      250.43      264.22      6.38 o 
   5   6   2        7.98        6.19      4.15 o 
   6   6   2        5.80        3.20      4.27 o 
   7   6   2       42.19       45.32      4.86 o 
   8   6   2       14.40       13.42      3.50 o 
   9   6   2       11.05        3.97      6.93 o 
   0   7   2        6.70        0.00      3.46 o 
   1   7   2       67.35       59.21      4.10 o 
   2   7   2        4.08        6.42      2.95 o 
   3   7   2       47.86       36.02      2.86 o 
   4   7   2       16.95       15.59      4.33 o 
   5   7   2        1.45        0.00      4.74 o 
   6   7   2        7.67       11.08      2.58 o 
   7   7   2        7.16        0.00      5.57 o 
   8   7   2       26.09       25.25      6.56 o 
   9   7   2        1.10        4.22      3.01 o 
   0   8   2       47.75       39.87      4.90 o 
   1   8   2       90.57       91.36      5.25 o 
   2   8   2       69.03       68.36      3.66 o 
   3   8   2       11.52        6.66      2.22 o 
   4   8   2        4.73        8.15      2.59 o 
   5   8   2       35.04       31.60      3.68 o 
   6   8   2       17.38       17.17      5.10 o 
   7   8   2        5.73        7.26      2.74 o 
   8   8   2        0.07        0.01      5.32 o 
   0   9   2       40.11       39.30      3.56 o 
   1   9   2      257.34      270.80      9.02 o 
   2   9   2       20.66       18.34      3.17 o 
   3   9   2        5.69       10.98      2.42 o 
   4   9   2        1.92        0.00      4.84 o 
   5   9   2        7.83        0.18      4.85 o 
   6   9   2        2.84        3.28      4.91 o 
   7   9   2        0.65        0.01      5.27 o 
   0  10   2       29.61       22.37      5.99 o 
   1  10   2       70.62       75.86      6.58 o 
   2  10   2       79.05       84.40      5.12 o 
   3  10   2        4.23        2.97      4.64 o 
   4  10   2        2.29        3.69      4.48 o 
   5  10   2        0.31        0.01      4.66 o 
   6  10   2       14.54       15.28      5.97 o 
   0  11   2        0.89        1.50      4.40 o 
   1  11   2        5.69        3.01      5.00 o 
   2  11   2        0.21        2.86      5.06 o 
   3  11   2       25.89       20.63      4.18 o 
   4  11   2       11.65        9.27      6.43 o 
   5  11   2        2.92        8.07      4.66 o 
   0  12   2       19.71       20.14      5.94 o 
   1  12   2       10.15       14.78      3.46 o 
   2  12   2        0.59        5.99      4.05 o 
   1   0   3       34.09       39.57      1.49 o 
   2   0   3     3420.31     3401.98     14.08 o 
   5   0   3        9.14        5.42      1.73 o 
   6   0   3       43.34       43.07      3.78 o 
   7   0   3        6.03        0.00      3.94 o 
   8   0   3       23.43       23.16      4.74 o 
   9   0   3       38.90       33.09      6.42 o 
  10   0   3        0.12        0.01      5.35 o 
   0   1   3     1844.43     1842.64      8.73 o 
   1   1   3     5650.90     5993.18     71.55 o 
   2   1   3     2495.40     2484.17     12.31 o 
   3   1   3       51.31       45.31      2.02 o 
   4   1   3      323.40      347.51      5.53 o 
   5   1   3      156.40      158.36      4.25 o 
   6   1   3       58.68       61.88      3.20 o 
   7   1   3      114.97      109.92      4.75 o 
   8   1   3       22.92       24.98      3.33 o 
   9   1   3        0.09        3.33      4.56 o 
  10   1   3       32.87       32.15      3.93 o 
   0   2   3      252.47      210.65      3.73 o 
   1   2   3     2061.16     2051.87     10.61 o 
   2   2   3     1225.31     1369.60      9.24 o 
   3   2   3       90.93      106.29      2.94 o 
   4   2   3      186.87      216.98      4.57 o 
   5   2   3      177.38      189.68      4.75 o 
   6   2   3       35.82       37.99      2.85 o 
   7   2   3       43.50       42.05      3.65 o 
   8   2   3       40.84       38.00      3.54 o 
   9   2   3       96.30       94.98      5.57 o 
  10   2   3        6.41        2.67      5.88 o 
   0   3   3      283.61      268.47      5.03 o 
   1   3   3      976.13      946.38      7.72 o 
   2   3   3      317.17      315.97      4.90 o 
   3   3   3      409.71      441.17      6.03 o 
   4   3   3       11.28        7.02      1.84 o 
   5   3   3       86.02       86.69      3.62 o 
   6   3   3       73.43       67.73      3.86 o 
   7   3   3       38.15       41.38      3.77 o 
   8   3   3       18.34       16.16      5.14 o 
   9   3   3       81.94       72.63      5.45 o 
  10   3   3       16.08       15.78      6.47 o 
   0   4   3        9.17        5.76      2.12 o 
   1   4   3       84.02       75.54      3.15 o 
   2   4   3      190.60      182.41      4.01 o 
   3   4   3      256.93      296.84      5.33 o 
   4   4   3        7.15        8.02      1.88 o 
   5   4   3       28.58       31.85      2.67 o 
   6   4   3      249.11      263.12      6.79 o 
   7   4   3       73.04       61.87      6.03 o 
   8   4   3        2.00        1.17      4.60 o 
   9   4   3        1.45        0.00      5.61 o 
  10   4   3        5.01       13.66      3.28 o 
   0   5   3       10.56       11.60      2.95 o 
   2   5   3      442.34      444.71      6.74 o 
   3   5   3       44.71       47.16      2.92 o 
   4   5   3      328.04      335.14      6.67 o 
   5   5   3      164.27      169.80      5.44 o 
   6   5   3        3.47        6.13      4.45 o 
   7   5   3       59.82       55.97      6.71 o 
   8   5   3       53.50       58.05      4.28 o 
   9   5   3        4.12        0.00      5.78 o 
   0   6   3      151.89      129.56      5.47 o 
   1   6   3        0.35        0.67      2.53 o 
   2   6   3        7.02        4.31      2.82 o 
   4   6   3        1.17        0.00      3.46 o 
   5   6   3       28.56       35.42      3.15 o 
   6   6   3        1.19        1.04      3.91 o 
   7   6   3        1.76        0.00      4.94 o 
   8   6   3       89.24       83.88      8.12 o 
   9   6   3        5.31        0.00      6.67 o 
   0   7   3      188.61      170.32      6.49 o 
   1   7   3       68.37       74.96      4.36 o 
   2   7   3      150.32      150.20      4.86 o 
   3   7   3       12.58       11.31      2.24 o 
   4   7   3       63.26       56.70      3.70 o 
   5   7   3       16.51       19.33      2.82 o 
   6   7   3       68.73       65.82      4.65 o 
   7   7   3        0.57        0.00      4.74 o 
   8   7   3        1.91        0.60      5.31 o 
   0   8   3      413.72      379.04      9.74 o 
   1   8   3       27.02       27.13      3.16 o 
   2   8   3       26.99       23.29      2.76 o 
   3   8   3       12.96       13.44      2.69 o 
   4   8   3       34.51       29.48      2.99 o 
   5   8   3        9.74       12.51      2.65 o 
   6   8   3        2.08        2.67      4.19 o 
   7   8   3        7.46        9.24      5.65 o 
   8   8   3        8.74        9.11      5.62 o 
   0   9   3        6.62        7.99      4.27 o 
   1   9   3       94.88      108.41      5.14 o 
   2   9   3      128.47      133.79      5.35 o 
   3   9   3        1.64        1.73      3.98 o 
   4   9   3        3.72        4.69      4.20 o 
   5   9   3       19.38        6.48      5.14 o 
   6   9   3        3.26        5.28      5.01 o 
   7   9   3       10.82       14.28      3.38 o 
   0  10   3        1.17        1.35      4.64 o 
   1  10   3        8.96        6.76      5.10 o 
   2  10   3        8.58        6.01      5.16 o 
   3  10   3        7.58        5.32      4.76 o 
   4  10   3        5.31        2.43      4.86 o 
   5  10   3        2.51        2.61      2.90 o 
   6  10   3        1.83        0.00      6.58 o 
   0  11   3       21.41       15.84      5.98 o 
   1  11   3        1.37        0.00      5.06 o 
   2  11   3       15.48       18.37      3.07 o 
   3  11   3       38.52       46.26      4.28 o 
   4  11   3        6.00        0.00      6.08 o 
   0  12   3        0.01        4.29      3.84 o 
   1  12   3        8.61        4.94      5.10 o 
   2  12   3        3.92        7.99      3.16 o 
   0   0   4     2982.70     2923.10      5.11 o 
   1   0   4     2716.80     2725.48     12.24 o 
   2   0   4       51.94       69.91      2.23 o 
   3   0   4     1414.24     1405.48     10.58 o 
   4   0   4      952.96      981.34      9.59 o 
   5   0   4       77.61       89.81      4.31 o 
   6   0   4        0.92        0.00      3.28 o 
   7   0   4        5.49        0.00      4.36 o 
   8   0   4       70.72       71.31      6.19 o 
   9   0   4       46.22       23.17      6.93 o 
  10   0   4        4.40        0.01      5.56 o 
   0   1   4      141.49      151.76      2.82 o 
   1   1   4     1836.61     1752.77      9.92 o 
   2   1   4       77.80       67.78      2.32 o 
   3   1   4      784.51      774.44      7.65 o 
   4   1   4      135.05      170.50      4.04 o 
   5   1   4      134.18      124.32      4.14 o 
   6   1   4       51.67       56.96      3.28 o 
   7   1   4       20.58       24.72      2.89 o 
   8   1   4        8.96       10.12      5.20 o 
   9   1   4        9.02       10.22      3.44 o 
  10   1   4       32.56       21.62      6.82 o 
   0   2   4       21.14       33.31      2.29 o 
   1   2   4      269.48      263.52      4.07 o 
   2   2   4      810.50      759.06      7.32 o 
   3   2   4      283.88      266.40      4.77 o 
   4   2   4      209.97      226.59      5.02 o 
   5   2   4       63.06       60.96      3.32 o 
   6   2   4       72.38       76.63      3.87 o 
   7   2   4       55.46       55.60      3.87 o 
   8   2   4       27.46       33.91      3.73 o 
   9   2   4       85.65       99.49      5.88 o 
  10   2   4       16.90       18.89      3.80 o 
   0   3   4       67.71       68.44      3.12 o 
   1   3   4     1254.25     1148.59      9.11 o 
   2   3   4      154.00      166.71      3.67 o 
   3   3   4      312.95      318.09      5.42 o 
   4   3   4      458.65      516.26      7.45 o 
   5   3   4       52.32       51.18      3.08 o 
   6   3   4       14.15        4.90      4.52 o 
   7   3   4       63.25       76.67      4.28 o 
   8   3   4       16.35       12.05      2.99 o 
   9   3   4        3.94        0.19      5.72 o 
  10   3   4        2.71        6.64      4.98 o 
   0   4   4        0.02        3.58      2.14 o 
   1   4   4      788.45      856.48      8.74 o 
   2   4   4      110.91      107.71      3.26 o 
   3   4   4      260.31      257.82      5.30 o 
   4   4   4       66.24       73.84      3.10 o 
   5   4   4      218.70      223.73      5.77 o 
   6   4   4      133.96      150.35      5.58 o 
   7   4   4      138.56      124.97      5.73 o 
   8   4   4       26.90       27.86      3.87 o 
   9   4   4        2.67        3.51      4.84 o 
  10   4   4        3.79       11.39      3.50 o 
   0   5   4      196.22      167.99      5.16 o 
   1   5   4       56.61       60.46      3.46 o 
   2   5   4       81.33       74.74      3.07 o 
   3   5   4      112.83      120.79      3.93 o 
   4   5   4       44.71       43.25      3.05 o 
   5   5   4      273.43      287.22      6.92 o 
   6   5   4      153.96      163.33      5.81 o 
   7   5   4       24.75       21.05      3.25 o 
   8   5   4        3.42        4.16      4.73 o 
   9   5   4       11.09       15.73      4.95 o 
   0   6   4      919.80      808.22     11.49 o 
   1   6   4        1.21        3.13      2.77 o 
   2   6   4        9.28       11.19      1.86 o 
   4   6   4       38.12       41.11      3.13 o 
   5   6   4       89.20       88.45      4.48 o 
   6   6   4       64.01       70.87      4.40 o 
   7   6   4       10.05        7.02      5.49 o 
   8   6   4       28.21       32.10      3.88 o 
   9   6   4        3.79        0.65      5.68 o 
   0   7   4       30.95       22.35      3.72 o 
   1   7   4       93.57       85.99      3.92 o 
   2   7   4       42.12       42.62      3.07 o 
   3   7   4       23.59       27.68      2.97 o 
   4   7   4        5.25        7.55      3.82 o 
   5   7   4       13.74        7.97      4.71 o 
   6   7   4        1.95        1.17      4.67 o 
   7   7   4        6.17        9.25      5.23 o 
   8   7   4        4.28        9.66      4.85 o 
   0   8   4      346.91      342.39      9.12 o 
   1   8   4       23.90       22.95      4.75 o 
   2   8   4       29.12       25.16      2.77 o 
   3   8   4        7.94       11.91      2.20 o 
   4   8   4       55.23       51.67      3.95 o 
   5   8   4       12.06       14.97      2.78 o 
   6   8   4       36.45       37.37      4.00 o 
   7   8   4       11.32       20.83      3.34 o 
   8   8   4        5.11        9.50      5.98 o 
   0   9   4       83.48       83.67      6.69 o 
   1   9   4       70.10       76.07      5.90 o 
   2   9   4        0.94        0.47      4.01 o 
   3   9   4       17.71        7.11      5.49 o 
   4   9   4       48.59       43.76      3.91 o 
   5   9   4       13.39        8.27      5.38 o 
   6   9   4        4.75        0.00      5.46 o 
   7   9   4       11.61       16.35      6.38 o 
   0  10   4       18.20       14.51      4.62 o 
   1  10   4        6.71        0.35      5.03 o 
   2  10   4       22.07       20.57      3.50 o 
   3  10   4       25.78       30.57      3.43 o 
   4  10   4        8.31        9.20      3.13 o 
   5  10   4        0.67        1.63      4.49 o 
   6  10   4        0.82        0.01      6.11 o 
   0  11   4       13.69       14.81      4.95 o 
   1  11   4        2.97        7.41      2.93 o 
   2  11   4        6.75       10.26      5.27 o 
   3  11   4        1.29        0.01      4.83 o 
   4  11   4       20.05       23.83      3.72 o 
   0  12   4        4.19        0.01      5.96 o 
   1  12   4        4.00        0.00      6.41 o 
   1   0   5      299.66      292.20      4.30 o 
   2   0   5     1766.08     1748.02     11.30 o 
   3   0   5      341.71      391.03      5.81 o 
   4   0   5      126.86      152.81      4.24 o 
   5   0   5       64.29       69.70      3.22 o 
   6   0   5        3.96        2.59      4.16 o 
   7   0   5        0.14        0.00      3.98 o 
   8   0   5      116.91      127.15      7.15 o 
   9   0   5        5.56        0.00      5.45 o 
  10   0   5        0.06        0.01      5.63 o 
   0   1   5       73.40       66.99      2.14 o 
   1   1   5      514.64      482.18      5.75 o 
   2   1   5      931.87      969.30      8.47 o 
   3   1   5      676.25      677.40      7.77 o 
   4   1   5      326.62      340.67      5.94 o 
   5   1   5       84.77       85.85      3.34 o 
   6   1   5       41.39       40.26      2.87 o 
   7   1   5       38.54       34.05      3.53 o 
   8   1   5       37.43       33.47      3.83 o 
   9   1   5       42.44       40.50      4.67 o 
  10   1   5       29.81       23.51      4.65 o 
   0   2   5        1.90        1.61      1.79 o 
   1   2   5      197.18      221.88      4.07 o 
   2   2   5     1013.66     1064.61      9.18 o 
   3   2   5      676.84      627.84      7.79 o 
   4   2   5      401.45      445.82      7.02 o 
   5   2   5      111.87      113.44      4.21 o 
   6   2   5       42.83       42.27      3.22 o 
   7   2   5       33.02       35.51      3.57 o 
   8   2   5       59.29       54.98      4.56 o 
   9   2   5       15.80        9.18      6.21 o 
  10   2   5       12.70       15.53      3.93 o 
   0   3   5      433.72      425.62      6.60 o 
   1   3   5       36.45       44.82      2.19 o 
   2   3   5      128.20      146.95      3.75 o 
   3   3   5      838.45      877.83      4.52 o 
   4   3   5       61.80       62.41      3.05 o 
   5   3   5       63.45       74.16      3.50 o 
   6   3   5      209.58      195.68      5.99 o 
   7   3   5       40.10       36.52      3.44 o 
   8   3   5       61.85       50.93      4.73 o 
   9   3   5       28.18       31.00      3.79 o 
  10   3   5        1.41        0.01      6.18 o 
   0   4   5       20.45       26.68      3.16 o 
   1   4   5      109.13      103.53      3.37 o 
   2   4   5       14.05       18.20      1.97 o 
   3   4   5       31.30       29.24      2.38 o 
   4   4   5       34.15       27.20      2.50 o 
   5   4   5      156.96      172.62      5.26 o 
   6   4   5      144.33      144.79      5.71 o 
   7   4   5       11.68        8.52      5.01 o 
   8   4   5        2.72        4.42      4.62 o 
   9   4   5        1.08        6.20      4.78 o 
   0   5   5      231.55      211.48      6.04 o 
   1   5   5       62.25       56.77      2.77 o 
   2   5   5       42.03       42.79      2.62 o 
   3   5   5       38.29       39.21      2.69 o 
   4   5   5      109.34      116.89      4.46 o 
   5   5   5      413.05      404.16      8.35 o 
   6   5   5       82.80       84.60      4.71 o 
   7   5   5       94.40       91.14      5.24 o 
   8   5   5       40.20       49.35      4.07 o 
   9   5   5        3.97        2.72      5.31 o 
   0   6   5      209.13      196.36      6.69 o 
   1   6   5       63.29       66.05      3.10 o 
   2   6   5       25.55       28.68      2.35 o 
   4   6   5       24.94       25.09      2.70 o 
   5   6   5       58.59       45.86      3.86 o 
   6   6   5        5.62        8.99      2.31 o 
   7   6   5        5.59        5.12      4.63 o 
   8   6   5        7.27        6.71      5.20 o 
   9   6   5        1.51        0.01      5.61 o 
   0   7   5        0.27        0.00      3.62 o 
   1   7   5      127.34      111.32      4.52 o 
   2   7   5       52.57       55.55      3.61 o 
   3   7   5       17.53       21.27      3.01 o 
   4   7   5       19.28       24.54      3.12 o 
   5   7   5       40.46       43.88      3.85 o 
   6   7   5       55.35       54.06      4.35 o 
   7   7   5        0.80        0.00      5.13 o 
   8   7   5        2.03        7.79      4.65 o 
   0   8   5      246.69      236.24      8.32 o 
   1   8   5      143.84      142.39      5.28 o 
   2   8   5       62.79       58.20      3.78 o 
   3   8   5       26.92       22.85      3.42 o 
   4   8   5       14.69       18.60      2.96 o 
   5   8   5        1.43        3.77      3.95 o 
   6   8   5        0.74        7.67      4.02 o 
   7   8   5       23.18       24.39      4.09 o 
   0   9   5       73.96       83.79      5.97 o 
   1   9   5       20.95       17.99      2.91 o 
   2   9   5       11.43       13.73      2.43 o 
   3   9   5       41.47       39.12      3.63 o 
   4   9   5        4.24        1.77      4.47 o 
   5   9   5       24.77       23.74      3.80 o 
   6   9   5        7.70        9.62      5.33 o 
   0  10   5        3.20        2.85      4.08 o 
   1  10   5        8.15       15.35      4.13 o 
   2  10   5       13.69       20.55      3.14 o 
   3  10   5        3.74        3.17      4.40 o 
   4  10   5        3.01        5.49      4.80 o 
   5  10   5        0.36        0.01      4.69 o 
   0  11   5        3.45        8.56      3.17 o 
   1  11   5       13.47       18.80      3.38 o 
   2  11   5        3.41        0.00      5.65 o 
   3  11   5        4.43        0.21      5.92 o 
   4  11   5        3.11        8.05      5.23 o 
   0   0   6       53.02       52.46      1.60 o 
   1   0   6      961.40     1026.32      8.94 o 
   2   0   6        3.39        6.94      1.45 o 
   3   0   6       59.66       71.32      2.88 o 
   4   0   6      495.54      483.12      7.35 o 
   5   0   6        9.16       10.93      1.99 o 
   6   0   6       31.82       34.43      2.90 o 
   7   0   6        0.40        0.00      4.09 o 
   9   0   6       24.36       25.22      6.09 o 
  10   0   6       10.49        0.00      6.68 o 
   0   1   6      165.86      181.98      3.71 o 
   1   1   6       74.70       76.11      2.64 o 
   2   1   6      727.66      778.66      8.31 o 
   3   1   6      401.42      396.40      6.30 o 
   4   1   6        9.85        3.29      2.82 o 
   5   1   6      250.58      269.56      6.40 o 
   6   1   6       74.44       71.93      3.85 o 
   7   1   6       22.19       25.94      3.11 o 
   8   1   6       36.98       37.33      3.78 o 
   9   1   6        4.67        4.38      5.19 o 
  10   1   6        9.76        8.47      6.44 o 
   0   2   6       26.77       30.39      1.80 o 
   1   2   6       34.77       28.52      2.04 o 
   2   2   6     1428.18     1507.55     11.81 o 
   3   2   6      226.49      217.61      4.91 o 
   4   2   6        2.03        1.17      2.90 o 
   5   2   6       42.59       46.60      3.07 o 
   6   2   6       21.61       24.27      3.16 o 
   7   2   6       37.12       39.95      3.61 o 
   8   2   6       52.78       49.86      4.30 o 
   9   2   6        6.85        8.34      2.86 o 
  10   2   6       19.77       21.09      4.15 o 
   0   3   6       16.77        9.49      3.04 o 
   1   3   6      388.62      392.83      6.12 o 
   2   3   6      394.67      409.72      6.46 o 
   3   3   6      156.43      157.88      4.35 o 
   4   3   6      267.60      260.77      5.89 o 
   5   3   6       95.79       84.66      4.16 o 
   6   3   6       17.59        9.17      4.86 o 
   7   3   6       38.66       39.86      3.77 o 
   8   3   6        7.28        7.20      4.85 o 
   9   3   6        0.09        0.01      5.21 o 
   0   4   6      256.14      288.19      6.27 o 
   1   4   6      327.32      325.45      5.97 o 
   2   4   6       13.82       11.76      1.75 o 
   3   4   6       16.83       13.28      2.07 o 
   4   4   6       96.66      103.98      4.08 o 
   5   4   6       53.51       52.92      3.79 o 
   6   4   6      352.70      346.43      8.49 o 
   7   4   6       63.06       62.88      4.27 o 
   8   4   6        4.87        4.76      4.90 o 
   9   4   6        2.79        0.01      5.15 o 
   0   5   6        1.31        1.99      2.54 o 
   1   5   6       32.82       33.17      2.46 o 
   2   5   6       13.06       12.24      1.85 o 
   3   5   6        0.36        2.01      3.04 o 
   4   5   6       31.99       33.47      2.89 o 
   5   5   6      112.49      127.57      4.95 o 
   6   5   6       25.34       27.75      3.25 o 
   7   5   6        0.38        0.00      4.89 o 
   8   5   6        6.23       12.87      2.58 o 
   9   5   6       12.32       12.52      3.44 o 
   0   6   6      162.74      139.01      5.81 o 
   1   6   6       45.71       42.78      3.06 o 
   2   6   6       59.91       53.43      3.17 o 
   4   6   6      126.78      127.68      5.01 o 
   5   6   6       12.18        9.19      5.07 o 
   6   6   6       36.37       37.55      4.23 o 
   7   6   6       44.25       42.05      4.10 o 
   8   6   6       26.19       35.01      4.34 o 
   0   7   6        0.47        0.00      3.50 o 
   1   7   6      150.22      148.09      5.32 o 
   2   7   6      216.64      221.44      6.38 o 
   3   7   6      171.86      173.64      5.79 o 
   4   7   6        8.88        6.41      4.35 o 
   5   7   6       11.23        4.54      4.94 o 
   6   7   6       20.90       21.70      3.33 o 
   7   7   6        7.25        0.00      5.56 o 
   8   7   6        2.83        2.60      5.49 o 
   0   8   6      112.27      123.00      5.99 o 
   1   8   6       61.89       46.16      5.98 o 
   2   8   6       25.40       26.80      2.88 o 
   3   8   6        5.96        8.24      2.19 o 
   4   8   6       26.51       23.89      3.25 o 
   5   8   6       16.54       18.95      3.35 o 
   6   8   6       31.89       29.35      4.40 o 
   7   8   6        4.68       10.48      2.97 o 
   0   9   6        0.60        5.74      3.61 o 
   1   9   6        0.95        2.64      3.78 o 
   2   9   6        3.26        0.00      4.60 o 
   3   9   6       34.53       43.05      3.76 o 
   4   9   6        2.74        3.11      4.43 o 
   5   9   6        2.51        0.01      4.99 o 
   6   9   6        8.43        9.70      5.10 o 
   0  10   6        3.00        1.48      4.87 o 
   1  10   6        2.91        9.79      3.47 o 
   2  10   6        4.73        0.94      4.72 o 
   3  10   6       13.21        8.86      5.73 o 
   4  10   6        4.82        9.72      4.91 o 
   5  10   6        0.95        0.01      5.55 o 
   0  11   6        0.46        0.00      5.84 o 
   1  11   6        0.82        0.01      5.14 o 
   2  11   6        0.23        0.01      4.90 o 
   3  11   6        3.88        0.01      5.64 o 
   1   0   7       62.55       56.11      2.48 o 
   2   0   7       30.49       27.01      2.14 o 
   3   0   7      157.62      146.29      4.30 o 
   4   0   7       49.85       47.79      2.75 o 
   5   0   7        7.26        9.28      2.34 o 
   6   0   7        9.29       11.66      2.29 o 
   7   0   7       45.68       41.64      5.40 o 
   8   0   7       34.01       31.65      5.64 o 
   9   0   7        3.60        0.00      5.96 o 
   0   1   7        5.94        0.00      2.79 o 
   1   1   7      262.89      272.35      5.17 o 
   2   1   7      231.66      228.30      4.73 o 
   3   1   7       88.80       89.55      3.39 o 
   4   1   7       11.84       10.07      1.79 o 
   5   1   7       97.00      106.50      4.38 o 
   6   1   7      106.52       98.29      4.54 o 
   7   1   7       48.67       48.09      4.02 o 
   8   1   7       21.21       21.64      3.37 o 
   9   1   7       12.80        7.13      6.06 o 
   0   2   7     1024.20     1106.38     10.84 o 
   1   2   7       46.19       57.12      2.57 o 
   2   2   7       63.03       61.17      2.91 o 
   3   2   7       33.22       38.24      2.58 o 
   4   2   7      125.89      128.61      4.32 o 
   5   2   7       90.14       90.03      4.06 o 
   6   2   7       55.80       53.94      3.61 o 
   7   2   7       19.14       16.47      2.87 o 
   8   2   7       11.25        0.36      5.69 o 
   9   2   7        1.47        0.01      5.16 o 
   0   3   7       99.13       87.43      3.29 o 
   1   3   7      311.33      301.91      5.78 o 
   2   3   7      100.15       99.00      3.68 o 
   3   3   7      294.56      298.78      6.30 o 
   4   3   7      621.76      630.80      9.49 o 
   5   3   7      243.00      265.33      7.07 o 
   6   3   7       57.98       53.33      3.96 o 
   7   3   7        7.98        6.94      4.72 o 
   8   3   7        3.13        0.92      4.72 o 
   9   3   7       22.45       18.70      3.89 o 
   0   4   7       58.37       61.73      2.96 o 
   1   4   7        5.97        0.00      3.30 o 
   2   4   7       17.84       18.51      2.15 o 
   3   4   7       48.65       47.52      2.82 o 
   4   4   7       18.17       19.89      2.52 o 
   5   4   7        5.96        4.56      4.42 o 
   6   4   7       28.26       29.54      3.47 o 
   7   4   7       15.95       14.33      2.79 o 
   8   4   7        2.69        3.43      4.85 o 
   9   4   7        8.73        5.98      5.60 o 
   0   5   7      111.77       97.58      3.98 o 
   1   5   7       39.92       36.42      2.82 o 
   2   5   7       22.50       19.92      2.27 o 
   3   5   7       91.00       91.60      4.13 o 
   4   5   7      150.61      123.89      5.04 o 
   5   5   7        1.21        0.00      4.65 o 
   6   5   7       25.24       21.86      3.61 o 
   7   5   7       24.69       26.18      3.51 o 
   8   5   7        2.04        1.80      5.16 o 
   0   6   7        6.89        4.27      3.42 o 
   1   6   7       81.14       80.77      3.92 o 
   2   6   7       33.86       31.61      3.05 o 
   3   6   7       18.22       25.78      2.91 o 
   4   6   7        8.88        8.99      4.89 o 
   5   6   7       47.85       43.98      3.96 o 
   6   6   7        5.10        6.35      4.63 o 
   7   6   7        0.15        0.00      5.61 o 
   8   6   7        0.76        6.75      4.91 o 
   0   7   7       10.61        6.43      4.14 o 
   1   7   7       26.08       20.93      3.28 o 
   2   7   7       92.62       85.12      4.49 o 
   3   7   7       24.47       23.06      3.13 o 
   4   7   7       88.78      100.90      5.21 o 
   5   7   7       27.84       27.71      3.44 o 
   6   7   7        7.91        6.12      5.19 o 
   7   7   7        3.12        0.00      5.83 o 
   0   8   7        3.73        0.00      4.11 o 
   1   8   7       60.34       70.46      4.06 o 
   2   8   7       17.11       18.74      2.96 o 
   3   8   7       17.21       18.18      3.31 o 
   4   8   7       20.51       19.70      3.57 o 
   5   8   7        3.93        0.00      5.41 o 
   6   8   7       11.45       11.39      3.49 o 
   7   8   7        3.73       11.00      3.47 o 
   0   9   7        0.13        0.00      4.39 o 
   1   9   7        3.24        0.00      4.21 o 
   2   9   7        7.63        0.00      4.89 o 
   3   9   7        7.87        0.00      5.04 o 
   4   9   7        2.85        0.01      4.82 o 
   5   9   7        0.54        4.46      4.26 o 
   6   9   7        3.39        0.22      5.97 o 
   0  10   7        2.33        0.01      4.58 o 
   1  10   7       11.49        6.35      5.28 o 
   2  10   7        1.98        5.84      3.84 o 
   3  10   7        5.37       10.56      2.82 o 
   4  10   7        1.57        9.43      3.72 o 
   0  11   7        0.10        0.01      5.49 o 
   1  11   7       18.91       15.82      3.64 o 
   2  11   7        1.88        0.01      5.34 o 
   0   0   8       16.14       15.24      1.36 o 
   1   0   8      107.93      109.11      3.55 o 
   2   0   8       14.85       21.01      1.91 o 
   3   0   8       88.12       82.28      3.49 o 
   4   0   8       90.21       91.03      3.86 o 
   5   0   8       29.58       33.30      2.79 o 
   6   0   8       24.20       22.99      3.55 o 
   7   0   8       25.70       21.74      3.50 o 
   8   0   8        0.01        2.01      4.40 o 
   9   0   8        0.05        0.00      5.87 o 
   0   1   8      139.65      160.92      4.17 o 
   1   1   8      209.00      225.14      4.98 o 
   2   1   8       28.25       21.48      2.11 o 
   3   1   8       18.22       12.60      1.93 o 
   4   1   8       37.46       35.74      2.84 o 
   5   1   8       62.24       59.31      3.66 o 
   6   1   8        0.46        0.14      4.21 o 
   7   1   8       47.40       40.79      3.92 o 
   8   1   8        6.81        0.00      5.13 o 
   9   1   8        2.25        3.92      5.26 o 
   0   2   8        5.17        0.00      3.30 o 
   1   2   8      263.20      238.49      5.41 o 
   2   2   8       89.70       87.73      3.50 o 
   3   2   8      110.94      104.46      3.86 o 
   4   2   8       13.68       12.44      2.22 o 
   5   2   8      147.33      140.23      5.07 o 
   6   2   8       79.42       75.51      4.43 o 
   7   2   8       41.60       42.30      3.74 o 
   8   2   8        4.59       10.46      2.69 o 
   9   2   8        4.30        2.72      4.93 o 
   0   3   8       89.36       75.66      3.44 o 
   1   3   8        3.61        1.00      3.12 o 
   2   3   8       45.19       44.45      2.84 o 
   3   3   8      185.27      190.68      5.41 o 
   4   3   8      296.81      309.10      7.18 o 
   5   3   8       49.30       53.11      3.70 o 
   6   3   8        3.99        5.15      4.25 o 
   7   3   8       21.26       21.76      3.90 o 
   8   3   8        2.24        4.99      4.31 o 
   9   3   8        0.83        4.94      4.52 o 
   0   4   8       72.45       73.10      3.34 o 
   1   4   8      301.30      310.99      6.58 o 
   2   4   8       13.09       13.01      2.13 o 
   3   4   8       19.77       17.01      2.36 o 
   4   4   8       22.40       25.29      2.80 o 
   5   4   8      172.87      153.83      6.09 o 
   6   4   8       34.70       29.45      3.84 o 
   7   4   8        3.19        6.03      4.14 o 
   8   4   8       21.81       21.13      3.55 o 
   9   4   8       11.86        8.55      3.72 o 
   0   5   8       19.73       21.70      2.32 o 
   1   5   8        0.66        0.00      3.35 o 
   2   5   8        5.29        7.21      2.01 o 
   3   5   8       11.61        8.03      4.14 o 
   4   5   8       70.87       74.80      4.04 o 
   5   5   8       45.16       39.38      3.56 o 
   6   5   8        5.27        0.00      4.94 o 
   7   5   8        5.87        3.74      5.19 o 
   8   5   8        4.29        4.79      4.81 o 
   0   6   8       47.69       51.76      3.41 o 
   1   6   8        6.78        6.89      3.82 o 
   2   6   8      164.98      166.83      5.60 o 
   3   6   8      162.18      161.75      6.12 o 
   4   6   8      172.26      171.48      6.63 o 
   5   6   8       15.41       15.51      3.17 o 
   6   6   8       13.20        6.85      5.35 o 
   7   6   8       24.23       20.53      3.76 o 
   8   6   8       22.69       24.21      3.97 o 
   0   7   8        0.59        0.00      4.04 o 
   1   7   8      157.34      143.84      5.41 o 
   2   7   8       16.77       17.08      3.21 o 
   3   7   8      148.47      144.35      6.10 o 
   4   7   8        5.83        0.66      4.97 o 
   5   7   8        5.94        6.77      4.81 o 
   6   7   8       17.40       16.20      3.80 o 
   7   7   8        2.44        0.01      5.98 o 
   0   8   8        7.54        0.00      5.35 o 
   1   8   8       48.37       48.64      3.80 o 
   2   8   8       50.14       50.77      4.04 o 
   3   8   8        1.01        0.86      4.42 o 
   4   8   8       24.81       16.59      3.22 o 
   5   8   8        4.64        4.84      4.72 o 
   6   8   8       11.67       18.49      3.39 o 
   0   9   8       25.77       35.44      3.42 o 
   1   9   8        5.99        5.07      4.75 o 
   2   9   8        1.52        0.18      4.72 o 
   3   9   8        1.40        2.64      4.32 o 
   4   9   8        1.74        8.74      4.14 o 
   5   9   8        3.16        4.85      5.00 o 
   0  10   8        0.43        0.01      4.89 o 
   1  10   8        2.78        0.20      5.05 o 
   2  10   8       10.51       10.54      3.05 o 
   3  10   8        2.51        5.42      4.95 o 
   4  10   8        4.85        1.96      5.89 o 
   0  11   8        0.03        0.01      5.63 o 
   1   0   9      162.85      174.66      4.80 o 
   2   0   9       37.85       35.46      2.74 o 
   3   0   9       49.20       55.53      3.20 o 
   4   0   9        4.43        0.00      3.97 o 
   5   0   9        5.73        0.00      4.41 o 
   6   0   9       35.83       33.29      3.52 o 
   7   0   9       55.30       51.18      4.42 o 
   8   0   9        5.42        6.73      4.73 o 
   9   0   9        2.16        0.01      6.07 o 
   0   1   9       10.39        2.31      3.43 o 
   1   1   9        8.88        4.90      3.61 o 
   2   1   9      164.93      165.96      4.91 o 
   3   1   9        2.37        4.30      2.92 o 
   4   1   9       84.45       97.49      4.20 o 
   5   1   9       12.74       12.07      2.59 o 
   6   1   9       28.85       26.36      3.22 o 
   7   1   9       42.34       41.02      3.90 o 
   8   1   9       22.01       28.69      3.91 o 
   9   1   9        0.95        2.38      4.78 o 
   0   2   9      454.66      466.61      7.87 o 
   1   2   9       77.52       79.79      3.64 o 
   2   2   9        4.31        6.66      1.95 o 
   3   2   9       66.75       63.85      3.67 o 
   4   2   9       89.90       85.44      4.14 o 
   5   2   9        2.81        0.00      4.43 o 
   6   2   9       12.87       14.67      2.69 o 
   7   2   9       12.85        8.04      5.29 o 
   8   2   9        0.30        0.01      5.14 o 
   9   2   9        1.00        0.01      5.99 o 
   0   3   9       86.60       86.09      3.88 o 
   1   3   9       83.33       83.71      3.58 o 
   2   3   9       41.20       41.71      3.07 o 
   3   3   9       12.80       18.96      2.50 o 
   4   3   9      196.19      195.90      5.97 o 
   5   3   9      100.08       92.69      4.64 o 
   6   3   9       48.13       48.22      3.83 o 
   7   3   9        4.43        5.76      4.94 o 
   8   3   9        8.39        0.00      6.10 o 
   0   4   9       24.85       21.88      2.74 o 
   1   4   9        4.59        2.16      3.46 o 
   2   4   9       15.19       17.01      2.11 o 
   3   4   9       44.13       49.03      3.55 o 
   4   4   9        6.85        8.97      4.55 o 
   5   4   9        3.87        6.90      4.24 o 
   6   4   9       14.06        6.59      4.84 o 
   7   4   9        8.96        0.37      5.63 o 
   8   4   9        2.13        2.61      2.88 o 
   0   5   9        0.15        3.24      3.32 o 
   1   5   9        7.90        9.01      2.09 o 
   2   5   9        5.71        1.74      3.91 o 
   3   5   9      159.33      155.57      5.63 o 
   4   5   9       81.92       76.91      4.33 o 
   5   5   9        3.74        6.76      2.49 o 
   6   5   9       14.74       15.11      3.00 o 
   7   5   9       10.84       13.33      3.15 o 
   8   5   9        2.93        5.01      4.74 o 
   0   6   9        1.33        0.00      3.88 o 
   1   6   9        4.50        3.81      2.37 o 
   2   6   9      107.22      100.94      5.00 o 
   3   6   9       23.57       25.13      3.37 o 
   4   6   9        2.66        4.04      4.50 o 
   5   6   9        8.99        0.52      5.33 o 
   6   6   9        9.87        6.08      5.21 o 
   7   6   9        1.03        0.01      5.21 o 
   0   7   9        0.08        0.00      4.30 o 
   1   7   9       10.94        6.29      5.05 o 
   2   7   9        1.49        5.12      4.30 o 
   3   7   9        3.89        9.10      4.42 o 
   4   7   9        7.75        2.80      5.22 o 
   5   7   9        1.22        8.07      4.17 o 
   6   7   9       10.65        9.01      3.22 o 
   0   8   9        4.65        1.90      4.27 o 
   1   8   9        8.00        8.20      2.69 o 
   2   8   9       37.08       38.54      3.85 o 
   3   8   9        3.32        0.00      5.49 o 
   4   8   9        3.09        0.00      5.10 o 
   5   8   9        3.35        6.30      5.34 o 
   6   8   9        2.91        0.01      5.60 o 
   0   9   9        7.97        0.00      5.41 o 
   1   9   9        5.44        0.00      5.63 o 
   2   9   9       20.67       26.20      3.59 o 
   3   9   9       18.76       17.84      3.59 o 
   4   9   9        7.30        5.83      5.58 o 
   0  10   9        0.15        2.73      5.21 o 
   1  10   9        5.93        4.84      4.86 o 
   2  10   9        4.15        0.01      5.94 o 
   3  10   9        0.07        0.01      5.73 o 
   0   0  10      728.57      702.03      7.21 o 
   1   0  10      223.14      252.26      6.33 o 
   2   0  10       75.72       74.35      3.65 o 
   3   0  10        2.93        0.13      3.40 o 
   4   0  10       45.66       44.65      3.38 o 
   5   0  10       24.66       24.85      3.09 o 
   6   0  10       32.63       30.29      3.70 o 
   7   0  10        4.30        3.81      4.63 o 
   8   0  10        0.75        6.70      4.46 o 
   0   1  10       31.20       26.68      2.82 o 
   1   1  10      118.41      109.35      4.33 o 
   2   1  10       20.57       19.87      2.50 o 
   3   1  10       22.27       21.34      2.51 o 
   4   1  10       12.84       14.44      2.49 o 
   5   1  10       13.30        7.72      4.86 o 
   6   1  10        5.23        0.00      5.14 o 
   7   1  10        4.42        8.03      4.84 o 
   8   1  10        8.14        6.74      3.19 o 
   0   2  10        2.21        1.41      3.42 o 
   1   2  10      112.92      116.08      4.36 o 
   2   2  10       91.17      102.86      4.57 o 
   3   2  10        4.25        0.00      4.52 o 
   4   2  10       33.85       43.29      3.48 o 
   5   2  10        3.14        0.00      4.80 o 
   6   2  10       30.69       34.51      3.55 o 
   7   2  10        5.80        5.60      2.61 o 
   8   2  10        1.62        0.01      5.67 o 
   0   3  10       22.36       21.54      2.43 o 
   1   3  10        5.41        2.24      3.58 o 
   2   3  10       23.64       20.33      2.93 o 
   3   3  10      135.31      135.17      5.03 o 
   4   3  10       77.48       87.69      4.43 o 
   5   3  10       17.15       20.27      3.00 o 
   6   3  10        4.83        6.38      4.36 o 
   7   3  10        5.75        0.00      5.89 o 
   8   3  10        5.15       10.93      3.81 o 
   0   4  10       18.20       19.44      2.81 o 
   1   4  10       13.01        7.15      4.02 o 
   2   4  10      189.88      178.91      5.95 o 
   3   4  10       37.54       40.45      3.50 o 
   4   4  10       53.49       55.91      3.94 o 
   5   4  10      106.09      105.73      5.42 o 
   6   4  10        4.81        5.40      4.62 o 
   7   4  10        6.19        0.20      5.43 o 
   8   4  10        3.27        2.85      5.29 o 
   0   5  10       32.13       31.36      3.11 o 
   1   5  10        3.56        1.42      3.60 o 
   2   5  10       21.55       22.00      3.23 o 
   3   5  10        5.13        7.41      4.35 o 
   4   5  10       44.14       37.98      3.90 o 
   5   5  10       10.38       16.35      2.90 o 
   6   5  10       24.07       25.16      3.73 o 
   7   5  10        1.58        0.01      5.54 o 
   0   6  10        7.40        5.69      3.88 o 
   1   6  10        1.51        0.00      4.55 o 
   2   6  10       44.92       45.06      3.73 o 
   3   6  10      121.01      136.32      5.74 o 
   4   6  10       30.84       28.14      3.57 o 
   5   6  10       20.20       15.48      3.32 o 
   6   6  10       11.72       13.74      2.95 o 
   7   6  10        7.22       11.76      3.31 o 
   0   7  10        0.84        1.51      4.04 o 
   1   7  10       23.01       19.66      3.22 o 
   2   7  10      118.48      123.93      6.13 o 
   3   7  10       22.79       23.54      3.40 o 
   4   7  10        0.23        0.47      2.76 o 
   5   7  10        8.16        6.35      3.35 o 
   6   7  10        1.31        3.64      5.81 o 
   0   8  10       18.84       10.29      5.68 o 
   1   8  10       22.51       23.04      3.71 o 
   2   8  10        5.82        0.00      5.30 o 
   3   8  10       20.22       20.46      3.45 o 
   4   8  10        0.14        0.01      4.54 o 
   5   8  10        5.81        4.70      5.46 o 
   0   9  10        0.31        3.22      4.62 o 
   1   9  10        2.70       10.28      3.03 o 
   2   9  10        2.99        5.51      4.73 o 
   3   9  10        0.94        3.55      4.66 o 
   4   9  10        3.66        7.22      5.50 o 
   0  10  10       32.13       36.80      4.17 o 
   1  10  10        8.40        1.77      6.67 o 
   1   0  11       69.34       69.20      3.83 o 
   2   0  11        1.59        4.59      3.22 o 
   3   0  11        2.99        0.00      4.36 o 
   4   0  11       13.52       10.92      2.72 o 
   5   0  11       55.40       56.38      4.22 o 
   6   0  11       18.37       18.39      2.98 o 
   7   0  11        0.01        0.00      5.34 o 
   8   0  11        3.52        8.16      4.44 o 
   0   1  11       53.35       62.68      3.62 o 
   1   1  11      114.53      121.38      4.80 o 
   2   1  11        8.51        5.46      2.29 o 
   3   1  11      130.26      140.45      5.35 o 
   4   1  11       24.86       26.86      3.11 o 
   5   1  11       16.54       16.38      2.80 o 
   6   1  11       20.40       18.81      3.27 o 
   7   1  11       14.83       21.92      3.19 o 
   8   1  11        0.16        4.97      4.55 o 
   0   2  11       68.83       60.49      3.67 o 
   1   2  11       47.72       54.08      3.45 o 
   2   2  11       31.91       20.98      3.69 o 
   3   2  11      128.68      122.04      5.13 o 
   4   2  11       42.38       52.09      3.85 o 
   5   2  11        5.72        8.53      4.28 o 
   6   2  11        1.88        0.00      4.92 o 
   7   2  11        2.24        5.93      4.96 o 
   8   2  11        1.79        7.00      4.81 o 
   0   3  11        0.33        3.14      3.48 o 
   1   3  11        4.46        0.00      4.40 o 
   2   3  11       13.69       15.95      2.60 o 
   3   3  11       10.42        5.39      2.83 o 
   4   3  11        9.19        6.41      4.64 o 
   5   3  11       60.00       53.83      4.44 o 
   6   3  11       23.47       30.98      4.07 o 
   7   3  11        1.94        0.01      5.28 o 
   0   4  11       10.31       12.06      2.45 o 
   1   4  11       55.26       44.80      3.70 o 
   2   4  11        6.91       13.75      2.43 o 
   3   4  11       26.35       38.71      3.79 o 
   4   4  11        9.85       14.79      2.92 o 
   5   4  11        0.16        0.00      4.63 o 
   6   4  11       24.20       22.31      3.74 o 
   7   4  11        0.11        6.93      4.32 o 
   0   5  11        0.38        0.00      4.47 o 
   1   5  11       17.25       16.08      2.74 o 
   2   5  11        0.85        2.37      4.46 o 
   3   5  11       47.67       47.34      4.40 o 
   4   5  11       37.85       39.11      4.35 o 
   5   5  11       32.65       40.89      4.22 o 
   6   5  11        4.63       11.35      3.02 o 
   7   5  11        5.41        2.85      5.81 o 
   0   6  11       40.35       34.66      3.50 o 
   1   6  11       15.61       12.50      3.74 o 
   2   6  11       28.40       31.28      3.45 o 
   3   6  11       12.24       16.45      3.09 o 
   4   6  11        3.74        1.29      5.74 o 
   5   6  11        6.18        0.59      5.51 o 
   6   6  11        0.45        2.55      4.86 o 
   0   7  11       15.93       21.87      3.52 o 
   1   7  11        1.84        0.00      5.14 o 
   2   7  11        1.14        0.00      4.69 o 
   3   7  11        6.67        0.00      5.23 o 
   4   7  11        9.05       11.12      3.44 o 
   5   7  11        4.22        7.15      4.91 o 
   0   8  11       29.78       38.20      4.20 o 
   1   8  11       11.77       14.88      3.45 o 
   2   8  11       14.50       10.92      5.84 o 
   3   8  11        0.29        0.01      5.42 o 
   4   8  11        0.20        1.28      5.12 o 
   0   9  11        8.74        9.40      5.54 o 
   1   9  11        7.33        1.92      6.01 o 
   2   9  11        5.71        0.22      5.68 o 
   0   0  12        1.86        0.00      2.82 o 
   1   0  12        4.90        1.56      4.06 o 
   2   0  12       30.49       28.35      3.74 o 
   3   0  12       28.36       36.14      3.66 o 
   4   0  12        1.82        0.00      4.64 o 
   5   0  12        4.35        5.73      2.81 o 
   6   0  12        8.62        1.51      5.28 o 
   7   0  12        0.32        2.06      4.28 o 
   0   1  12        8.27        8.21      4.02 o 
   1   1  12       43.97       46.58      4.88 o 
   2   1  12       35.67       36.89      5.40 o 
   3   1  12       18.42       23.12      3.07 o 
   4   1  12       10.99       18.62      3.10 o 
   5   1  12        8.26        8.87      4.74 o 
   6   1  12        3.54        1.51      5.00 o 
   7   1  12        2.20        0.01      5.73 o 
   0   2  12        2.04        0.00      3.88 o 
   1   2  12       17.64       15.78      4.35 o 
   2   2  12       13.69       14.99      2.78 o 
   3   2  12       59.66       63.24      4.25 o 
   4   2  12       11.76        7.89      4.55 o 
   5   2  12        8.84        3.01      5.00 o 
   6   2  12       13.49        2.12      6.09 o 
   7   2  12        5.62       10.73      2.64 o 
   0   3  12       48.22       51.41      3.90 o 
   1   3  12       27.29       26.38      4.38 o 
   2   3  12       35.70       30.33      5.40 o 
   3   3  12       25.46       22.46      3.45 o 
   4   3  12       25.63       28.87      3.55 o 
   5   3  12        6.20        4.58      2.70 o 
   6   3  12        0.27        4.15      4.55 o 
   7   3  12        2.48        9.05      5.06 o 
   0   4  12       26.61       28.30      3.27 o 
   2   4  12        0.60        0.00      4.65 o 
   3   4  12        3.71        3.35      4.73 o 
   4   4  12        7.29        9.90      4.63 o 
   5   4  12       41.64       42.82      4.15 o 
   6   4  12        1.43        0.01      5.70 o 
   0   5  12       46.52       41.07      3.97 o 
   1   5  12       58.91       53.77      4.56 o 
   2   5  12        9.02        8.06      4.93 o 
   3   5  12       17.10       20.88      3.02 o 
   4   5  12       19.05       12.85      6.06 o 
   5   5  12        8.65        8.40      3.73 o 
   6   5  12       15.75       13.03      3.47 o 
   0   6  12        0.07        0.00      5.28 o 
   1   6  12        6.66        5.22      2.86 o 
   2   6  12        1.98        0.00      4.86 o 
   3   6  12        1.53        8.27      4.42 o 
   4   6  12       49.63       55.83      4.75 o 
   5   6  12       12.42        8.19      5.78 o 
   0   7  12       10.45       16.16      3.21 o 
   1   7  12       15.47       19.82      3.23 o 
   2   7  12        7.36        7.07      4.83 o 
   3   7  12        0.42        0.00      5.66 o 
   4   7  12        1.12        6.11      5.03 o 
   0   8  12       23.05       25.45      4.03 o 
   1   8  12        2.92        3.14      4.52 o 
   2   8  12       11.43       11.42      6.00 o 
   3   8  12        0.21        0.01      5.50 o 
   1   0  13       13.96        5.18      5.23 o 
   2   0  13       61.46       61.74      4.48 o 
   3   0  13       17.21       10.27      5.45 o 
   4   0  13        7.88        2.44      5.19 o 
   5   0  13        1.92        0.00      5.05 o 
   6   0  13        0.02        1.82      4.61 o 
   7   0  13        0.28        1.32      5.29 o 
   0   1  13        7.22        5.17      5.08 o 
   1   1  13        8.07        1.11      5.21 o 
   2   1  13       37.63       40.25      3.73 o 
   3   1  13       76.00       78.80      4.77 o 
   4   1  13        6.66        6.90      2.82 o 
   5   1  13        9.20        0.19      5.92 o 
   6   1  13        2.84        4.68      4.28 o 
   0   2  13        1.31        0.96      4.22 o 
   1   2  13        2.43        1.29      4.07 o 
   2   2  13        6.23        7.55      4.80 o 
   3   2  13       21.40       20.19      3.44 o 
   4   2  13        7.69        1.43      4.82 o 
   5   2  13        2.69        0.00      5.21 o 
   6   2  13        3.88        4.55      5.03 o 
   0   3  13       27.56       27.97      5.18 o 
   1   3  13        2.83        0.00      4.93 o 
   2   3  13        7.46       10.61      2.39 o 
   3   3  13        2.34        1.75      4.41 o 
   4   3  13        7.90        7.72      5.27 o 
   5   3  13       26.52       25.73      3.42 o 
   6   3  13        4.13        0.01      6.12 o 
   0   4  13        5.92       10.42      2.94 o 
   1   4  13        2.16        0.00      4.55 o 
   2   4  13       29.72       34.07      4.08 o 
   3   4  13       13.68       10.72      5.54 o 
   4   4  13        1.28        6.88      4.34 o 
   5   4  13        4.24        8.76      3.06 o 
   6   4  13       12.46       14.04      3.80 o 
   0   5  13        4.07        3.47      4.55 o 
   1   5  13       11.65       12.84      5.25 o 
   2   5  13        3.92        0.00      5.07 o 
   3   5  13        2.07        1.72      4.47 o 
   4   5  13       11.10       10.75      3.12 o 
   5   5  13       10.79        8.94      6.10 o 
   0   6  13        0.61        2.72      4.19 o 
   1   6  13       12.83        0.00      6.13 o 
   2   6  13        0.68        0.01      5.18 o 
   3   6  13        2.38        0.20      5.08 o 
   4   6  13        2.28        0.01      5.61 o 
   0   7  13        0.13        0.01      5.17 o 
   1   7  13        1.24        1.04      5.00 o 
   2   7  13       11.19       10.74      5.85 o 
   3   7  13        3.08        6.67      5.01 o 
   0   8  13        5.34        2.46      5.91 o 
   0   0  14        1.31        5.28      2.88 o 
   1   0  14       21.65        9.68      5.67 o 
   2   0  14        6.69        0.00      5.57 o 
   3   0  14        9.38        5.07      5.52 o 
   4   0  14        9.20       10.64      3.19 o 
   5   0  14       20.53       20.33      3.38 o 
   6   0  14        0.32        0.01      5.63 o 
   0   1  14        9.10        5.87      5.19 o 
   1   1  14       27.94       23.31      3.71 o 
   2   1  14        9.77       13.63      5.09 o 
   3   1  14        2.14        0.00      5.20 o 
   4   1  14        4.74        4.58      5.10 o 
   5   1  14        3.57        1.63      5.14 o 
   6   1  14        0.78        0.01      4.98 o 
   0   2  14        1.17        0.00      4.40 o 
   1   2  14        1.87        4.42      4.63 o 
   2   2  14       13.72       15.13      3.18 o 
   3   2  14        2.22        2.40      4.46 o 
   4   2  14        0.01        0.01      4.72 o 
   5   2  14        3.30       10.74      3.88 o 
   0   3  14        2.49        6.71      4.24 o 
   1   3  14       10.71       14.40      4.85 o 
   2   3  14        1.55        2.78      4.48 o 
   3   3  14        8.94        6.65      5.42 o 
   4   3  14        1.36        0.00      5.51 o 
   5   3  14        8.20        8.68      4.97 o 
   0   4  14        2.22        7.56      3.92 o 
   1   4  14        0.31        0.00      5.05 o 
   2   4  14        3.49        0.00      5.20 o 
   3   4  14        1.38        3.35      4.77 o 
   4   4  14        2.28        2.06      5.34 o 
   5   4  14       15.27       20.87      4.16 o 
   0   5  14        7.10        3.57      5.28 o 
   1   5  14        8.12        8.36      5.04 o 
   2   5  14        3.00        3.83      4.76 o 
   3   5  14        3.42        0.01      5.63 o 
   4   5  14        5.19        9.47      5.07 o 
   0   6  14        0.29        0.01      5.16 o 
   1   6  14        1.17        6.94      4.48 o 
   2   6  14        0.25        4.46      4.46 o 
   3   6  14        5.17        0.65      4.92 o 
   0   7  14        0.43        6.97      2.88 o 
   1   0  15        1.62        8.16      4.34 o 
   2   0  15       12.08       15.51      4.06 o 
   3   0  15        0.05        2.37      4.64 o 
   4   0  15        5.37        0.01      5.64 o 
   5   0  15        1.44        1.75      5.52 o 
   0   1  15        5.08        7.71      2.77 o 
   1   1  15        0.17        4.20      4.87 o 
   2   1  15       27.96       15.12      7.17 o 
   3   1  15        1.59        2.78      5.16 o 
   4   1  15       15.08        0.00      6.71 o 
   5   1  15        2.04        0.01      5.62 o 
   0   2  15        9.88        9.13      3.25 o 
   1   2  15        1.95        0.00      5.10 o 
   2   2  15        6.66        6.24      2.84 o 
   3   2  15        2.17        5.63      4.67 o 
   4   2  15        4.22        0.01      5.27 o 
   0   3  15        1.46        0.01      5.02 o 
   1   3  15        0.59        0.01      4.85 o 
   2   3  15        5.72        2.22      5.22 o 
   3   3  15        2.25        0.01      5.78 o 
   4   3  15        8.34       11.19      5.24 o 
   0   4  15        3.96        8.64      4.70 o 
   1   4  15        4.33        3.51      5.37 o 
   2   4  15        1.31        0.01      5.41 o 
   3   4  15        5.17        1.28      5.97 o 
   0   5  15        1.93        6.66      4.25 o 
   1   5  15        0.68        0.01      5.11 o 
   2   5  15        3.00        0.01      5.89 o 
   0   0  16       65.50       61.79      5.75 o 
   1   0  16       10.69       15.31      3.62 o 
   2   0  16        2.05        0.00      5.97 o 
   3   0  16        3.78        3.01      5.20 o 
   0   1  16        4.37        0.90      4.07 o 
   1   1  16        6.05        1.04      5.73 o 
   2   1  16        8.30        8.24      5.94 o 
   3   1  16        2.69        4.74      3.00 o 
   0   2  16        2.23        0.01      5.61 o 
   1   2  16        6.86        9.31      5.24 o 
   2   2  16        1.70        3.42      4.62 o 
   3   2  16        2.75        2.19      5.40 o 
   0   3  16        0.00        5.40      4.40 o 
   1   3  16        1.99        0.01      5.62 o 
   2   3  16        0.36        0.01      5.58 o 
   0   4  16        0.00        0.01      6.17 o 
                                                 
